# Supplementary material for: Comprehensive Molecular Docking and Molecular Dynamics Reveal Inhibitors of HER2 L755S, T798I, and T798M based on a Large Database of Curcumin Derivatives
Source: Asian Pac J Cancer Prev. 2026 Jan 22;27(1):265–79. doi: 10.31557/APJCP.2026.27.1.265 (PMC13418042; doi:10.31557/APJCP.2026.27.1.265)
Supplement: Tables S1-S3 [file APJCP-27-1-265-s001.xlsx]

## Sheet: Supp Table 1
	Supplementary Table 1. Lipinski rule of five profile of curcumin derivatives
	No	Smiles	SlogP	ExactMW	NumHBD	NumHBA
	1	COc1cc(/C=C/C(=O)CC(=O)/C=C/c2ccc(O)cc2)ccc1F	3.7948	340.111	1	4
	2	O=C(/C=C/c1ccc(O)cc1Cl)CC(=O)/C=C/c1ccc(O)cc1Cl	4.6595	376.027	2	4
	3	COc1ccc(/C=C/C(=O)CC(=O)/C=C/c2ccc3[nH]ccc3c2)cc1O	4.137	361.131	2	4
	4	COc1cc(/C=C/C(=O)CC(=O)/C=C/c2ccc(O)c(C[N+](C)(C)C)c2)ccc1O.[I-]	0.5715	537.101	2	5
	5	COc1cc(/C=C/C(=O)C(C)(C)C(=O)/C=C/c2ccc(O)c(OC)c2)ccc1O	4.006	396.157	2	6
	6	COc1ccc(/C=C/C(=O)CC(=O)/C=C/c2cc(O)ccc2[N+](=O)[O-])cc1O	3.2695	383.101	2	7
	7	NCCOc1ccc(/C=C/C(=O)CC(=O)/C=C/c2ccc(OCCN)c(OCCN)c2)cc1OCCN	1.2915	512.264	4	10
	8	COc1cc(/C=C/C(=O)CC(=O)/C=C/c2ccc(OCCCCC[n+]3ccccc3)c(OC)c2)ccc1O.[Br-]	2.2051	595.157	1	6
	9	O=C(/C=C/c1ccc(O)c(OC(F)(F)F)c1)CC(=O)/C=C/c1ccc(O)c(OC(F)(F)F)c1	5.1499	476.07	2	6
	10	COc1ccc(/C=C/C(=O)CC(=O)/C=C/c2ccc(OC)cc2)cc1	3.9587	336.136	0	4
	11	O=C(/C=C/c1ccccc1C(F)(F)F)CC(=O)/C=C/c1ccccc1C(F)(F)F	5.9791	412.09	0	2
	12	O=C(/C=C/c1cccc(O)c1)CC(=O)/C=C/c1cccc(O)c1	3.3527	308.105	2	4
	13	COc1cc(C=C(C(=O)/C=C/c2ccc(N(C)C)cc2)C(=O)/C=C/c2ccc(N(C)C)cc2)ccc1O	5.4812	496.236	1	6
	14	COc1cc(/C=C/C(=O)CC(=O)/C=C/c2ccco2)ccc1O	3.2487	312.1	1	5
	15	COc1cccc(/C=C/C(=O)C(C)(C)C(=O)/C=C/c2cccc(OC)c2)c1	4.5948	364.168	0	4
	16	COc1cc(/C=C/C(=O)CC(=O)/C=C/c2ccc(OCCN)c(OC)c2)ccc1OCCN	2.6337	454.21	2	8
	17	COc1ccccc1/C=C/C(=O)CC(=O)/C=C/c1ccccc1OC	3.9587	336.136	0	4
	18	COc1cc(/C=C/C(=O)CC(=O)/C=C/c2ccc(OCCC[P+](c3ccccc3)(c3ccccc3)c3ccccc3)c(OC)c2)ccc1O.[Cl-]	4.4313	706.225	1	6
	19	NCCOc1ccc(/C=C/C(=O)CC(=O)/C=C/c2ccc(OCCN)cc2)cc1	2.6165	394.189	2	6
	20	COc1ccc(/C=C/C(=O)CC(=O)/C=C/c2c[nH]c3cccc([N+](=O)[O-])c23)cc1O	4.0452	406.116	2	6
	21	COc1cc(C=CC(=O)CC(=O)C=Cc2ccc(O)c(OC)c2)ccc1O	3.3699	368.126	2	6
	22	COc1ccc(/C=C/C(=O)CC(=O)/C=C/c2ccc(N(C)C)cc2Cl)cc1O	4.3751	399.124	1	5
	23	CCOc1ccc(/C=C/C(=O)C(C)(C)C(=O)/C=C/c2ccc(OCC)c(OC)c2)cc1OC	5.3922	452.22	0	6
	24	O=C(/C=C/c1ccc(O)cc1)CC(=O)/C=C/c1cc(C(F)(F)F)ccc1F	4.805	378.088	1	3
	25	COc1cc(/C=C/C(=O)CC(=O)/C=C/c2ccc(OCCCCC[n+]3ccccc3)c(OC)c2)ccc1OCCCCC[n+]1ccccc1.[Br-].[Br-]	1.0403	822.188	0	6
	26	COc1cc(/C=C/C(=O)CC(=O)/C=C/c2ccc(OCCO)c(OC)c2)ccc1O	3.0354	412.152	2	7
	27	COc1cc(/C=C/C(=O)C(=Cc2ccc(N(C)C)cc2)C(=O)/C=C/c2ccc(O)c(OC)c2)ccc1O	5.1294	499.2	2	7
	28	COc1ccc(/C=C/C(=O)C(C)(C)C(=O)/C=C/c2ccc(OC)c(OC)c2)cc1OC	4.612	424.189	0	6
	29	COc1cc(/C=C/C(=O)CC(=O)/C=C/c2ccc(O)cc2)ccc1OC(C)=O	3.581	380.126	1	6
	30	COc1cc(/C=C/C(=O)CC(=O)/C=C/c2ccc3[nH]ccc3c2)ccc1O	4.137	361.131	2	4
	31	COc1ccc(/C=C/C(=O)CC(=O)/C=C/c2ccc(O)c(OC)c2)cc1O	3.3699	368.126	2	6
	32	COc1cc(/C=C/C(=O)CC(=O)/C=C/c2ccc(OC(=O)c3ccccc3OC(C)=O)c(OC)c2)ccc1O	4.8088	530.158	1	9
	33	O=C(/C=C/c1ccc(O)cc1)CC(=O)/C=C/c1cc(O)ccc1Br	4.1152	386.015	2	4
	34	COc1cccc(/C=C/C(=O)CC(=O)/C=C/c2ccc(O)cc2)c1O	3.3613	338.115	2	5
	35	CCN(CC)c1ccc(/C=C/C(=O)CC(=O)/C=C/c2ccc(O)cc2)c(OCOC)c1	4.476	423.205	1	6
	36	COc1cc(/C=C/C(=O)CC(=O)/C=C/c2ccc3ccccc3c2)ccc1O	4.8089	372.136	1	4
	37	COc1cc(/C=C/C(=O)CC(=O)/C=C/c2ccc(O)c(C[N+](C)(C)C)c2)ccc1O	3.5675	410.196	2	5
	38	COc1cc(/C=C/C(=O)CC(=O)/C=C/c2ccc(CN(C)C)cc2)ccc1O	3.7173	379.178	1	5
	39	COc1ccc(OC)c(/C=C/C(=O)CC(=O)/C=C/c2cc(OC)ccc2OC)c1	3.9759	396.157	0	6
	40	COc1ccc(/C=C/C(=O)C(C)(C)C(=O)/C=C/c2ccc(OC)cc2)cc1	4.5948	364.168	0	4
	41	COc1cc(/C=C/C(=O)CC(=O)/C=C/c2ccc(OCCN)c(OC)c2)ccc1OCCN.Cl.Cl	3.4773	526.164	2	8
	42	COC(=O)/C=C/C(C(=O)/C=C/c1ccc(OC)c(OC)c1)C(=O)/C=C/c1ccc(OC)c(OC)c1	3.9312	480.178	0	8
	43	COc1cc(/C=C/C(=O)CC(=O)/C=C/c2ccc(OC(=O)CNCCCl)c(OC)c2)ccc1OC(=O)CNCCCl	3.4263	606.154	2	10
	44	COc1cc(/C=C/C(=O)CC(=O)/C=C/c2ccc(O)cc2)ccc1OCCCCC[n+]1ccccc1	5.1925	486.228	1	5
	45	COc1cc(/C=C/C(=O)CC(=O)/C=C/c2cccnc2)ccc1O	3.0507	323.116	1	5
	46	O=C(/C=C/c1ccc(O)cc1)CC(=O)/C=C/c1cc(OCc2ccccc2)ccc1Br	5.9886	476.062	1	4
	47	O=C(/C=C/c1ccc(O)cc1)CC(=O)/C=C/c1cccc(Br)c1	4.4096	370.021	1	3
	48	COCOc1c(O)cccc1/C=C/C(=O)CC(=O)/C=C/c1ccc(O)cc1	3.3354	368.126	2	6
	49	CCOc1cc(/C=C/C(=O)CC(=O)/C=C/c2ccc(O)c(OCC)c2)ccc1O	4.1501	396.157	2	6
	50	COc1cc(/C=C/C(=O)CC(=O)/C=C/c2ccc(O)c(O)c2)ccc1O	3.0669	354.11	3	6
	51	COc1cc(/C=C/C(=O)CC(=O)/C=C/c2ccc(OC)c(OC)c2)ccc1O	3.6729	382.142	1	6
	52	C#CCOc1ccc(/C=C/C(=O)CC(=O)/C=C/c2ccc(OCC#C)c(OC)c2)cc1OC	3.9827	444.157	0	6
	53	COc1cc(/C=C/C(=O)CC(=O)/C=C/c2ccc(OC(=O)c3ccccc3O)c(OC)c2)ccc1O	4.5891	488.147	2	8
	54	CCOc1cc(/C=C/C(=O)CC(=O)/C=C/c2ccc(OC(=O)CNCCCl)c(OCC)c2)ccc1OC(=O)CNCCCl	4.2065	634.185	2	10
	55	CN(C)c1ccc(/C=C/C(=O)CC(=O)/C=C/c2ccc(N(C)C)cc2)cc1	4.0735	362.199	0	4
	56	COc1c(O)cc(/C=C/C(=O)CC(=O)/C=C/c2ccc(O)c(O)c2)cc1O	2.7725	370.105	4	7
	57	COc1cc(/C=C/C(=O)CC(=O)/C=C/c2ccc(OCCCCC[n+]3ccccc3)cc2)ccc1O.[Br-]	2.1965	565.146	1	5
	58	COc1cc(/C=C/C(=O)CC(=O)/C=C/c2ccc(OCCOCCN)c(OC)c2)ccc1OCCOCCN	2.6669	542.263	2	10
	59	COc1cc(/C=C/C(=O)CC(=O)/C=C/c2ccc(OCC(=O)N[C@@H](CCCCN)C(=O)O)c(OC)c2)ccc1O	2.7415	554.226	4	9
	60	O=C(/C=C/c1ccc(O)cc1)CC(=O)/C=C/c1cn(Cc2ccccc2)c2ccccc12	5.6501	421.168	1	4
	61	COc1ccc(OC)c(/C=C/C(=O)C(C)(C)C(=O)/C=C/c2cc(OC)ccc2OC)c1	4.612	424.189	0	6
	62	COc1cc(/C=C/C(=O)CC(=O)/C=C/c2ccc(OCCOCCN)c(OC)c2)ccc1OCCOCCN.Cl.Cl	3.5105	614.216	2	10
	63	O=C(/C=C/c1ccc(O)cc1)CC(=O)/C=C/c1cc(O)ccc1[N+](=O)[O-]	3.2609	353.09	2	6
	64	COc1cc(/C=C/C(=O)CC(=O)/C=C/c2ccc(O)c(OC)c2)cc(OC)c1	3.6729	382.142	1	6
	65	COCOc1cccc(O)c1/C=C/C(=O)CC(=O)/C=C/c1ccc(OC)c(O)c1	3.344	398.137	2	7
	66	COc1cccc(/C=C/C(=O)CC(=O)/C=C/c2cccc(OC)c2OC)c1OC	3.9759	396.157	0	6
	67	COc1cc(/C=C/C(=O)C(=Cc2ccncc2)C(=O)/C=C/c2ccc(O)c(OC)c2)ccc1O	4.4584	457.152	2	7
	68	COc1ccc(/C=C/C(=O)C(C)(F)C(=O)/C=C/c2ccc(OC)c(OC)c2)cc1OC	4.314	428.163	0	6
	69	O=C(/C=C/c1ccc(O)cc1)CC(=O)/C=C/c1c[nH]c2ccccc12	4.1284	331.121	2	3
	70	O=C(/C=C/c1ccc(O)cc1)CC(=O)/C=C/c1ccc(O)c(Cl)c1	4.0061	342.066	2	4
	71	Cc1cc(/C=C/C(=O)CC(=O)/C=C/c2ccc(OCCN)c(C)c2)ccc1OCCN	3.23334	422.221	2	6
	72	O=C(/C=C/c1ccc(O)cc1)CC(=O)/C=C/c1ccccc1C(F)(F)F	4.6659	360.097	1	3
	73	COC(=O)c1ccccc1/C=C/C(=O)CC(=O)/C=C/c1ccc(O)cc1	3.4337	350.115	1	5
	74	CSc1ccccc1/C=C/C(=O)CC(=O)/C=C/c1ccc(O)cc1	4.369	338.098	1	4
	75	O=C(/C=C/c1ccc(O)cc1)CC(=O)/C=C/c1cc(O)ccc1-c1ccccc1	5.0197	384.136	2	4
	76	O=C(/C=C/c1ccc(O)cc1)CC(=O)/C=C/c1ccc(OC(=O)c2ccccc2)cc1	4.8663	412.131	1	5
	77	Cc1cc(/C=C/C(=O)CC(=O)/C=C/c2ccc(OCCN)c(C)c2)ccc1OCCN.Cl.Cl	4.07694	494.174	2	6
	78	COC(=O)C(C(=O)/C=C/c1ccc(O)c(OC)c1)C(=O)/C=C/c1ccc(O)c(OC)c1	2.769	426.132	2	8
	79	COc1cc(/C=C/C(=O)CC(=O)/C=C/c2ccc(O)cc2)ccc1OC(=O)c1ccccc1	4.8749	442.142	1	6
	80	[2H]c1c([2H])c(/C=C/C(=O)CC(=O)/C=C/c2ccc(O)c(OC)c2)c([2H])c([2H])c1O	3.3613	342.14	2	5
	81	COc1cc(/C=C/C(=O)CC(=O)/C=C/c2ccc(OC(C)=O)cc2)ccc1O	3.581	380.126	1	6
	82	COc1cc(C=C(C(=O)/C=C/c2ccc(O)c(OC)c2)C(=O)/C=C/c2ccc(O)c(OC)c2)ccc1O	4.7776	502.163	3	8
	83	CC(C)(C(=O)/C=C/c1ccc(O)c(O)c1)C(=O)/C=C/c1ccc(O)c(O)c1	3.4	368.126	4	6
	84	O=C(/C=C/c1ccc(O)c(O)c1)CC(=O)/C=C/c1cc(O)c(O)c(O)c1	2.4695	356.09	5	7
	85	COc1cc(/C=C/C(=O)CC(=O)/C=C/c2ccc(OC(=O)CCNCCCl)c(OC)c2)ccc1OC(=O)CCNCCCl	4.2065	634.185	2	10
	86	CN(C)c1ccc(/C=C/C(=O)CC(=O)/C=C/c2ccc(O)cc2)c([N+](=O)[O-])c1	3.6213	380.137	1	6
	87	O=C(/C=C/c1ccc(O)cc1)CC(=O)/C=C/c1ccc(O)cc1	3.3527	308.105	2	4
	88	COc1cc(/C=C/C(=O)C(=CO)C(=O)/C=C/c2ccc(OC(C)=O)c(OC)c2)ccc1OC(C)=O	3.8611	480.142	1	9
	89	CS(=O)(=O)n1ccc2ccc(/C=C/C(=O)CC(=O)/C=C/c3ccc(O)cc3)cc21	3.4095	409.098	1	6
	90	COc1cc(/C=C/C(=O)CC(=O)/C=C/c2ccc(OCC(=O)O)c(OC)c2)ccc1O	3.1277	426.132	2	7
	91	COc1cc(/C=C/C(=O)CC(=O)/C=C/c2ccc(OCC=C(C)C)cc2)ccc1OCC=C(C)C	6.6401	474.241	0	5
	92	COc1cc(/C=C/C(=O)C(=NNc2ccccc2)C(=O)/C=C/c2ccc(O)c(OC)c2)ccc1O	4.4479	472.163	3	8
	93	Cl.Cl.Cl.Cl.NCCOc1ccc(/C=C/C(=O)CC(=O)/C=C/c2ccc(OCCN)c(OCCN)c2)cc1OCCN	2.9787	656.17	4	10
	94	CO/C(O)=C/C=C(C(=O)/C=C/c1ccc(OC)c(OC)c1)C(=O)/C=C/c1ccc(OC)c(OC)c1	4.558	480.178	1	8
	95	COc1cccc(/C=C/C(=O)CC(=O)/C=C/c2cccc(OC)c2)c1	3.9587	336.136	0	4
	96	O=C(/C=C/c1ccc(O)c(O)c1)CC(=O)/C=C/c1ccc(O)c(O)c1	2.7639	340.095	4	6
	97	CCOC(=O)C(C(=O)/C=C/c1ccc(O)c(OC(F)(F)F)c1)C(=O)/C=C/c1ccc(O)c(OC(F)(F)F)c1	4.9391	548.091	2	8
	98	CC(C)(C(=O)/C=C/c1ccc(O)cc1)C(=O)/C=C/c1ccc(O)cc1	3.9888	336.136	2	4
	99	O=C(/C=C/c1ccc(C(F)(F)F)cc1)CC(=O)/C=C/c1ccc(C(F)(F)F)cc1	5.9791	412.09	0	2
	100	COc1cc(/C=C/C(=O)CC(=O)/C=C/c2ccc(O)c(OC)c2)ccc1O	3.3699	368.126	2	6
	101	COc1ccc(O)c(/C=C/C(=O)CC(=O)/C=C/c2ccc(O)cc2)c1	3.3613	338.115	2	5
	102	COc1ccc(/C=C/C(=O)C(C)C(=O)/C=C/c2ccc(OC)c(OC)c2)cc1OC	4.2219	410.173	0	6
	103	COc1cc(O)cc(/C=C/C(=O)CC(=O)/C=C/c2ccc(O)c(OC)c2)c1	3.3699	368.126	2	6
	104	O=C(/C=C/c1ccc(O)cc1)CC(=O)/C=C/c1ccccc1-c1cccc2ccccc12	6.4673	418.157	1	3
	105	COc1cc(OCCN)ccc1/C=C/C(=O)CC(=O)/C=C/c1ccc(OCCN)cc1OC	2.6337	454.21	2	8
	106	COc1cc(/C=C/C(=O)CC(=O)/C=C/c2ccc3c(c2)OCO3)ccc1O	3.3844	366.11	1	6
	107	CC(C)(C)[Si](C)(C)OCc1ccccc1/C=C/C(=O)CC(=O)/C=C/c1ccc(O)cc1	6.1689	436.207	1	4
	108	O=C(/C=C/c1ccc(Cl)cc1)CC(=O)/C=C/c1ccc(Cl)cc1	5.2483	344.037	0	2
	109	COc1cc(/C=C/C(=O)CC(=O)/C=C/c2ccc(N(C)C)cc2Cl)ccc1O	4.3751	399.124	1	5
	110	COc1cc(/C=C/C(=O)CC(=O)/C=C/c2ccc(O)cc2)c(Br)cc1O	4.1238	416.026	2	5
	111	Cl.Cl.NCCOc1ccc(/C=C/C(=O)CC(=O)/C=C/c2ccc(OCCN)cc2)cc1	3.4601	466.143	2	6
	112	COc1cc(/C=C/C(=O)CC(=O)/C=C/c2ccc(OC)c3ccccc23)ccc1O	4.8175	402.147	1	5
	113	N[C@@H](Cc1ccccc1)C(=O)Nc1ccc(/C=C/C(=O)CC(=O)/C=C/c2ccc(O)cc2)cc1	4.1556	454.189	3	5
	114	COc1cc(/C=C/C(=O)C(C)(C)C(=O)/C=C/c2cc(OC)c(OC)c(OC)c2)cc(OC)c1OC	4.6292	484.21	0	8
	115	COc1cc(/C=C/C(=O)CC(=O)/C=C/c2ccc(O)cc2)cc(OC)c1OC	3.6729	382.142	1	6
	116	COc1cc(/C=C/C(=O)C(=Cc2ccc3c(c2)C(=O)N(C2CCC(=O)NC2=O)C3=O)C(=O)/C=C/c2ccc(O)c(OC)c2)ccc1O	3.4646	636.174	3	10
	117	COc1ccc(O)c(/C=C/C(=O)CC(=O)/C=C/c2ccc(O)c(OC)c2)c1	3.3699	368.126	2	6
	118	COC(=O)C(C(=O)/C=C/c1ccc(O)cc1)C(=O)/C=C/c1ccc(O)cc1	2.7518	366.11	2	6
	119	COC(=O)COc1ccc(/C=C/C(=O)CC(=O)/C=C/c2ccc(O)c(OC)c2)cc1OC	3.2161	440.147	1	8
	120	O=C(/C=C/c1ccc(O)cc1)CC(=O)/C=C/c1cc(O)c(Br)cc1Br	4.8777	463.926	2	4
	121	O=C(/C=C/c1ccc(O)c(O)c1)CC(=O)/C=C/c1cccc(O)c1O	2.7639	340.095	4	6
	122	O=C(/C=C/c1ccc(O)cc1)CC(=O)/C=C/c1ccc(O)cc1O	3.0583	324.1	3	5
	123	COc1cc(/C=C\C(=O)CC(=O)/C=C\c2ccc(O)c(OC)c2)ccc1O	3.3699	368.126	2	6
	124	COc1cc(/C=C/C(=O)CC(=O)/C=C/c2ccc(OCC=C(C)C)c(OC)c2)ccc1O	5.0093	436.189	1	6
	125	COc1cc(N(C)C)ccc1/C=C/C(=O)CC(=O)/C=C/c1ccc(O)cc1	3.7217	365.163	1	5
	126	COc1cc(/C=C/C(=O)CC(=O)/C=C/c2ccc(O)c(CO)c2)ccc1O	2.8536	368.126	3	6
	127	O=C(/C=C/c1ccc(O)cc1)C(C(=O)/C=C/c1ccc(O)cc1)C(=O)Nc1ccccc1	4.2175	427.142	3	5
	128	COc1cc(/C=C/C(=O)CC(=O)/C=C/c2ccc(OC(=O)[C@@H](N)C(C)C)c(OC)c2)ccc1OC(=O)[C@@H](N)C(C)C	3.7361	566.263	2	10
	129	CN1CCN(c2ccc(/C=C/C(=O)CC(=O)/C=C/c3ccc(N4CCN(C)CC4)cc3)cc2)CC1	3.4451	472.284	0	6
	130	CN(C)Cc1ccc(/C=C/C(=O)C(C(=O)/C=C/c2ccc(N(C)C)cc2)C(=O)Nc2ccccc2)cc1	4.9339	495.252	1	5
	131	COc1cc(O)ccc1/C=C/C(=O)CC(=O)/C=C/c1ccc(O)cc1OC	3.3699	368.126	2	6
	132	COc1ccc([N+](=O)[O-])c(/C=C/C(=O)CC(=O)/C=C/c2ccc(O)cc2)c1	3.5639	367.106	1	6
	133	Cc1cc(/C=C/C(=O)CC(=O)/C=C/c2ccc(O)cc2)ccc1O	3.66112	322.12	2	4
	134	O=C(/C=C/c1ccc(O)cc1)CC(=O)/C=C/c1ccc2cc[nH]c2c1	4.1284	331.121	2	3
	135	COc1ccc(/C=C/C(=O)CC(=O)/C=C/c2ccc(OCC(=O)N[C@@H](CCCCN)C(=O)O)c(OC)c2)cc1OC	3.0445	568.242	3	9
	136	CC(C)(C(=O)/C=C/c1ccc(O)c(Br)c1)C(=O)/C=C/c1ccc(O)c(Br)c1	5.5138	491.957	2	4
	137	COc1cc(/C=C/C(=O)CC(=O)/C=C/c2c[nH]c3ccccc23)ccc1O	4.137	361.131	2	4
	138	O=C(/C=C/c1cccc(O)c1)CC(=O)/C=C/c1cccc(O)c1O	3.0583	324.1	3	5
	139	O=C(/C=C/c1cccc(O)c1O)CC(=O)/C=C/c1cccc(O)c1O	2.7639	340.095	4	6
	140	COc1ccc(/C=C/C(=O)CC(=O)/C=C/c2ccc(N(C)C)c3ccccc23)cc1O	4.8749	415.178	1	5
	141	O=C(/C=C/c1ccc(O)cc1)CC(=O)/C=C/c1cccc2cccnc12	4.1953	343.121	1	4
	142	COc1ccc(/C=C/C(=O)CC(=O)/C=C/c2ccc(O)c(OC)c2)cc1	3.6643	352.131	1	5
	143	COc1ccc2ccccc2c1/C=C/C(=O)CC(=O)/C=C/c1ccc(O)cc1	4.8089	372.136	1	4
	144	CCN(CC)c1ccc(/C=C/C(=O)CC(=O)/C=C/c2ccc(O)cc2)c(OCC=C(C)C)c1	5.8383	447.241	1	5
	145	COc1ccc(/C=C/C(=O)CC(=O)/C=C/c2ccc(O)cc2)c(OC)c1	3.6643	352.131	1	5
	146	COc1cc(/C=C/C(=O)C(=Cc2ccc(F)cc2)C(=O)/C=C/c2ccc(O)c(OC)c2)ccc1O	5.2025	474.148	2	6
	147	CC(CO)(CO)C(=O)Oc1ccc(/C=C/C(=O)C(C)(C)C(=O)/C=C/c2ccc(OC(=O)C(C)(CO)CO)cc2)cc1	2.3702	568.231	4	10
	148	CC(=O)O[C@H]1C2=C(C([N+]#N)=C3C(=O)C4C(=O)C=CC=C4C([O-])=C32)[C@@H](OC(C)=O)[C@@](C)(O)[C@@H]1OC(C)=O	-0.15792	496.112	1	11
	149	C=CCOc1ccc(/C=C/C(=O)CC(=O)/C=C/c2ccc(OCC=C)c(OC)c2)cc1OC	5.0883	448.189	0	6
	150	O=C(/C=C/c1c[nH]c2ccccc12)CC(=O)/C=C/c1c[nH]c2ccccc12	4.9041	354.137	2	2
	151	COc1cccc(OC)c1/C=C/C(=O)C(C)(C)C(=O)/C=C/c1c(OC)cccc1OC	4.612	424.189	0	6
	152	COc1cc(/C=C/C(=O)CC(=O)/C=C/c2cccc(OC)c2O)ccc1O	3.3699	368.126	2	6
	153	COc1cc(/C=C/C(=O)CC(=O)/C=C/c2ccc(OC(C)=O)cc2)ccc1OC(C)=O	3.8007	422.137	0	7
	154	O=C(/C=C/c1ccco1)C(C(=O)/C=C/c1ccco1)=C1SCCCS1	4.8191	372.049	0	6
	155	COc1cc(/C=C/C(=O)CC(=O)/C=C/c2ccc(C(C)=O)c(OC)c2)ccc1C(C)=O	4.3639	420.157	0	6
	156	O=C(/C=C/c1ccc(O)cc1)CC(=O)/C=C/c1ccccc1-c1ccccc1	5.3141	368.141	1	3
	157	O=C(/C=C/c1ccc(O)cc1)CC(=O)/C=C/c1ccccc1[N+](=O)[O-]	3.5553	337.095	1	5
	158	O=C(/C=C/c1cc(O)ccc1[N+](=O)[O-])CC(=O)/C=C/c1cc(O)ccc1[N+](=O)[O-]	3.1691	398.075	2	8
	159	CC1(C)C(=O)/C=C\C(=O)C(C)(C)C(=O)/C=C\C(=O)C(C)(C)c2ccc(o2)C(C)(C)C(=O)/C=C\C1=O	3.984	480.215	0	7
	160	COc1ccccc1/C=C/C(=O)C(C)(C)C(=O)/C=C/c1ccccc1OC	4.5948	364.168	0	4
	161	COc1ccc(/C=C/C(=O)CC(=O)/C=C/c2ccc(OC)c(OC)c2)cc1OC	3.9759	396.157	0	6
	162	CCCOc1ccc(/C=C/C(=O)CC(=O)/C=C/c2ccc(OCCC)c(OC)c2)cc1OC	5.5363	452.22	0	6
	163	N[C@H](Cc1ccccc1)C(=O)Nc1ccc(/C=C/C(=O)CC(=O)/C=C/c2ccc(O)cc2)cc1	4.1556	454.189	3	5
	164	COc1ccc(/C=C/C(=O)CC(=O)/C=C/c2ccc(OC)c(O)c2)cc1O	3.3699	368.126	2	6
	165	COc1cc(/C=C/C(=O)CC(=O)/C=C/c2ccc(OCCO)c(OC)c2)ccc1OCCO	2.7009	456.178	2	8
	166	O=C(/C=C/c1ccccc1O)CC(=O)/C=C/c1cccc(O)c1O	3.0583	324.1	3	5
	167	O=C(/C=C/c1cccc(O)c1)CC(=O)/C=C/c1cc(O)ccc1O	3.0583	324.1	3	5
	168	COC(=O)CCC(C(=O)/C=C/c1ccc([O-])c(OC(F)(F)F)c1)C(=O)/C=C/c1ccc([O-])c(OC(F)(F)F)c1.[Na+].[Na+]	-1.9268	606.07	0	8
	169	CC(C)(C(=O)/C=C/c1ccccc1)C(=O)/C=C/c1ccccc1	4.5776	304.146	0	2
	170	COc1cc(/C=C/C(=O)CC(=O)/C=C/c2ccc(O)cc2)ccc1O	3.3613	338.115	2	5
	171	COc1cc(OCC2CCCO2)ccc1/C=C/C(=O)CC(=O)/C=C/c1ccc2cc[nH]c2c1	4.9892	445.189	1	5
	172	COc1cc(/C=C/C(=O)CC(=O)/C=C/c2ccc(OC(C)=O)c(OC)c2)ccc1O	3.5896	410.137	1	7
	173	COc1cc(O)ccc1/C=C/C(=O)CC(=O)/C=C/c1ccc2cc[nH]c2c1	4.137	361.131	2	4
	174	COc1ccc(/C=C/C(=O)CC(=O)/C=C/c2ccc(N(C)C)cc2[N+](=O)[O-])cc1O	3.6299	410.148	1	7
	175	CO[13c]1[13cH][13c](/C=C/C(=O)CC(=O)/C=C/[13c]2[13cH][13cH][13c](O)[13c](OC)[13cH]2)[13cH][13cH][13c]1O	3.3699	380.166	2	6
	176	O=C(/C=C/c1cc(O)c(O)c(O)c1)CC(=O)/C=C/c1ccccc1O	2.7639	340.095	4	6
	177	O=C(/C=C/c1ccc(O)c(O)c1)CC(=O)/C=C/c1cc(O)ccc1O	2.7639	340.095	4	6
	178	COc1cc(/C=C/C(=O)CC(=O)/C=C/c2ccc(O)c(C(F)(F)F)c2)ccc1O	4.3801	406.103	2	5
	179	COc1ccc(/C=C/C(=O)C(=Cc2ccc(OC)c(OC)c2)C(=O)/C=C/c2ccc(OC)cc2)cc1	5.6694	484.189	0	6
	180	COc1cc(/C=C/C(=O)C(=Cc2cccc(F)c2)C(=O)/C=C/c2ccc(O)c(OC)c2)ccc1O	5.2025	474.148	2	6
	181	O=C(/C=C/c1cccc(O)c1)CC(=O)/C=C/c1ccc(O)c(O)c1	3.0583	324.1	3	5
	182	COc1ccc(/C=C/C(=O)CC(=O)/C=C/c2ccc(OC)c(OC)c2)cc1	3.9673	366.147	0	5
	183	COc1cc(/C=C/C(=O)CC(=O)/C=C/c2ccc(OC(=O)c3ccccc3)c(OC)c2)ccc1O	4.8835	472.152	1	7
	184	O=C(/C=C/c1ccc(O)cc1)CC(=O)/C=C/c1ccccc1-c1ccc2ccccc2c1	6.4673	418.157	1	3
	185	COc1cc(/C=C/C(=O)CC(=O)/C=C/c2ccc(O)c(O)c2)cc(OC)c1OC	3.3785	398.137	2	7
	186	COc1cc(/C=C/C(=O)CC(=O)/C=C/c2ccc(O)cc2)ccc1OCCCCC[n+]1ccccc1.[Br-]	2.1965	565.146	1	5
	187	COc1cc(/C=C/C(=O)C(Cc2ccc(O)c(OC)c2)C(=O)/C=C/c2ccc(O)c(OC)c2)ccc1O	4.5529	504.178	3	8
	188	O=C(/C=C/c1cccc([N+](=O)[O-])c1)CC(=O)/C=C/c1ccc(O)c(O)c1	3.2609	353.09	2	6
	189	CC1(C)C(=O)/C=C\C(=O)C(C)(C)C(=O)/C=C\C(=O)C(C)(C)C(=O)/C=C\C(=O)C(C)(C)C(=O)/C=C\C1=O	2.8824	496.21	0	8
	190	CCO/C(O)=C/C=C(C(=O)/C=C/c1ccc(OC)c(OC)c1)C(=O)/C=C/c1ccc(OC)c(OC)c1	4.9481	494.194	1	8
	191	CN(C)Cc1ccc(/C=C/C(=O)CC(=O)/C=C/c2ccc(N(C)C)cc2)cc1	4.0691	376.215	0	4
	192	O=C(/C=C/c1ccc(O)cc1)CC(=O)/C=C/c1cc(F)cc(F)c1	3.9253	328.091	1	3
	193	COc1cc(/C=C/C(=O)CC(=O)/C=C/c2cc(O)ccc2OC)ccc1O	3.3699	368.126	2	6
	194	COc1cc(/C=C/C(=O)CC(=O)/C=C/c2ccc(OC(C)=O)c(OC)c2)ccc1OC(C)=O	3.8093	452.147	0	8
	195	COc1cc(/C=C/C(=O)CC(=O)/C=C/c2ccccc2)ccc1O	3.6557	322.12	1	4
	196	COc1cc(/C=C/C(=O)CC(=O)/C=C/c2ccc3cc[nH]c3c2)ccc1O	4.137	361.131	2	4
	197	COc1ccc(/C=C/C(=O)CC(=O)/C=C/c2ccc3cc[nH]c3c2)c(OC)c1	4.44	375.147	1	4
	198	COc1cc(/C=C/C(=O)CC(=O)/C=C/c2ccc(OC(=O)CCl)c(OC)c2)ccc1OC(=O)CCl	4.2471	520.069	0	8
	199	CC(C)(C(=O)/C=C/c1ccccc1O)C(=O)/C=C/c1ccccc1O	3.9888	336.136	2	4
	200	CCN(CC)c1ccc(/C=C/C(=O)CC(=O)/C=C/c2ccc(O)cc2)c(OC(C)C)c1	5.2805	421.225	1	5
	201	COc1ccc(/C=C/C(=O)CC(=O)/C=C/c2cccc(O)c2OC)cc1O	3.3699	368.126	2	6
	202	COc1ccc(/C=C/C(=O)CC(=O)/C=C/c2ccc(O)c(OC)c2)c(O)c1	3.3699	368.126	2	6
	203	COc1cc(/C=C/C(=O)CC(=O)/C=C/c2ccc(O)cc2OC)ccc1O	3.3699	368.126	2	6
	204	COc1cc(OCc2ccccc2)ccc1/C=C/C(=O)CC(=O)/C=C/c1ccc2cc[nH]c2c1	6.0104	451.178	1	4
	205	COc1cc(OCc2ccccn2)ccc1/C=C/C(=O)CC(=O)/C=C/c1ccc2cc[nH]c2c1	5.4054	452.174	1	5
	206	CCc1ccc(C=C(C(=O)/C=C/c2ccc(O)c(OC)c2)C(=O)/C=C/c2ccc(O)c(OC)c2)cc1	5.6258	484.189	2	6
	207	COc1ccc(/C=C/C(=O)CC(=O)/C=C/c2cc(O)ccc2O)cc1O	3.0669	354.11	3	6
	208	CC1=C(/C=C/C(=O)/C(=C\c2ccc(O)cc2)C(=O)/C=C/c2ccc(O)cc2)C(C)(C)CCC1	6.4156	442.214	2	4
	209	COc1ccccc1/C=C/C(=O)CC(=O)/C=C/c1ccc(O)c(O)c1	3.3613	338.115	2	5
	210	CCOc1cc(/C=C/C(=O)C(=Cc2ccccc2)C(=O)/C=C/c2ccc(O)c(OCC)c2)ccc1O	5.8436	484.189	2	6
	211	O=C(/C=C/c1cc(O)ccc1O)CC(=O)/C=C/c1cc(O)ccc1O	2.7639	340.095	4	6
	212	CCCCCOc1ccc(/C=C/C(=O)CC(=O)/C=C/c2ccc(O)c(OC)c2)cc1OC	5.2333	438.204	1	6
	213	COc1cc(/C=C/C(=O)CC(=O)/C=C/c2c(O)cccc2OC)ccc1O	3.3699	368.126	2	6
	214	COC(=O)COc1ccc(/C=C/C(=O)CC(=O)/C=C/c2ccc(OC)c(OC)c2)cc1OC	3.5191	454.163	0	8
	215	O=C(/C=C/c1ccc(O)cc1)CC(=O)/C=C/c1cc(OCc2ccccc2)ccc1[N+](=O)[O-]	5.1343	443.137	1	6
	216	O=C(/C=C/c1ccc(O)c(O)c1)CC(=O)/C=C/c1ccccc1O	3.0583	324.1	3	5
	217	COc1cc(/C=C/C(=O)C(=Cc2ccccc2O)C(=O)/C=C/c2ccc(O)c(OC)c2)ccc1O	4.769	472.152	3	7
	218	COc1cc(/C=C/C(=O)CC(=O)/C=C/c2ccc(OCCCCC[n+]3ccccc3)cc2)ccc1O	5.1925	486.228	1	5
	219	O=C(/C=C/c1ccccc1O)CC(=O)/C=C/c1ccccc1O	3.3527	308.105	2	4
	220	CC1(C)C(=O)C=CC(=O)C(C)(C)C(=O)C=CC(=O)C(C)(C)c2ccc(o2)C(C)(C)C(=O)C=CC1=O	3.984	480.215	0	7
	221	COc1ccc(/C=C/C(=O)CC(=O)/C=C/c2ccc(O)cc2Cl)cc1O	4.0147	372.077	2	5
	222	CC(C)(C(=O)/C=C/c1ccc(Cl)cc1)C(=O)/C=C/c1ccc(Cl)cc1	5.8844	372.068	0	2
	223	O=C(/C=C/c1ccc(O)cc1)CC(=O)/C=C/c1cc(Cl)cc(Cl)c1O	4.6595	376.027	2	4
	224	CCN(CC)c1ccc(/C=C/C(=O)CC(=O)/C=C/c2ccc(O)cc2)c(OCc2ccccc2)c1	6.0723	469.225	1	5
	225	O=C(/C=C/c1ccc(O)cc1)CC(=O)/C=C/c1cc(Cl)ccc1[N+](=O)[O-]	4.2087	371.056	1	5
	226	O=C(/C=C/c1ccc(Br)cc1)CC(=O)/C=C/c1ccc(Br)cc1	5.4665	431.936	0	2
	227	COc1cc(/C=C/C(=O)C(=Cc2ccccc2)C(=O)/C=C/c2ccc(O)c(OC)c2)ccc1O	5.0634	456.157	2	6
	228	COc1ccc(/C=C/C(=O)CC(=O)/C=C/c2ccc(O)cc2OC)cc1O	3.3699	368.126	2	6
	229	COc1cc(OCCN)ccc1/C=C/C(=O)CC(=O)/C=C/c1ccc(OCCN)cc1OC.Cl.Cl	3.4773	526.164	2	8
	230	COc1cc(/C=C/C(=O)C(C(=O)/C=C/c2ccc(O)c(OC)c2)C(=O)Nc2ccccc2)ccc1O	4.2347	487.163	3	7
	231	O=C(/C=C/c1ccc(O)cc1)CC(=O)/C=C/c1ccc2ccn(Cc3ccccc3)c2c1	5.6501	421.168	1	4
	232	COc1cc(/C=C/C(=O)CC(=O)/C=C/c2ccc(O)c(CN(C)C)c2)ccc1O	3.4229	395.173	2	6
	233	O=C(/C=C/c1ccc(O)cc1)CC(=O)/C=C/c1c[nH]c2cccc([N+](=O)[O-])c12	4.0366	376.106	2	5
	234	COc1cc(/C=C/C(=O)CC(=O)/C=C/c2ccc(F)c(OC)c2)ccc1O	3.8034	370.122	1	5
	235	COc1cc(/C=C/C(=O)CC(=O)/C=C/c2cc(OC)c(O)c(OC)c2)cc(OC)c1O	3.3871	428.147	2	8
	236	COc1cc(/C=C/C(=O)CC(=O)/C=C/c2cc(F)c(O)c(OC)c2)cc(F)c1O	3.6481	404.107	2	6
	237	COc1cc(/C=C/C(=O)C(=Cc2ccc(O)cc2)C(=O)/C=C/c2ccc(O)c(OC)c2)ccc1O	4.769	472.152	3	7
	238	CC(=O)Oc1ccc(/C=C/C(=O)CC(=O)/C=C/c2ccc(O)cc2)cc1	3.5724	350.115	1	5
	239	COc1cc(/C=C/C(=O)CC(=O)/C=C/c2cc(OC)c(O)c([N+](=O)[O-])c2)ccc1O	3.2781	413.111	2	8
	240	COCOc1cc(O)ccc1/C=C/C(=O)CC(=O)/C=C/c1ccc(O)cc1	3.3354	368.126	2	6
	241	COc1cc(/C=C/C(=O)CC(=O)/C=C/c2ccc(OCCO)cc2)ccc1O	3.0268	382.142	2	6
	242	COc1ccc(/C=C/C(=O)CC(=O)/C=C/c2ccc(O)cc2)cc1	3.6557	322.12	1	4
	243	COc1cc(/C=C/C(=O)CC(=O)/C=C/c2ccc(OC(=O)c3ccccc3)cc2)ccc1O	4.8749	442.142	1	6
	244	CC(=O)Oc1ccc(/C=C/C(=O)CC(=O)/C=C/c2ccc(OC(C)=O)c(O)c2)cc1	3.4977	408.121	1	7
	245	O=C(/C=C/c1ccc(O)cc1)CC(=O)/C=C/c1ccc(O)c(O)c1	3.0583	324.1	3	5
	246	COCOc1ccc(OC)cc1/C=C/C(=O)CC(=O)/C=C/c1cc(OC)ccc1O	3.647	412.152	1	7
	247	O=C(/C=C/c1ccccc1O)CC(=O)/C=C/c1cc(O)ccc1O	3.0583	324.1	3	5
	248	COc1ccc(/C=C/C(=O)CC(=O)/C=C/c2c(O)cccc2OC)cc1O	3.3699	368.126	2	6
	249	O=C(/C=C/c1cccc2cc[nH]c12)CC(=O)/C=C/c1cccc2cc[nH]c12	4.9041	354.137	2	2
	250	COc1cccc(/C=C/C(=O)CC(=O)/C=C/c2ccc(O)c(O)c2)c1	3.3613	338.115	2	5
	251	COc1cc(/C=C/C(=O)CC(=O)/C=C/c2ccc(OC(=O)C(N)CC[Se]C)c(OC)c2)ccc1O	3.4577	547.111	2	8
	252	O=C(/C=C/c1ccc(O)cc1)CC(=O)/C=C/c1ccc(O)cc1Cl	4.0061	342.066	2	4
	253	COc1ccc(/C=C/C(=O)CC(=O)/C=C/c2cccc(Oc3ccccc3)c2)cc1O	5.448	414.147	1	5
	254	COc1ccc(/C=C/C(=O)C(=CO)C(=O)/C=C/c2ccc(OC)cc2)cc1	4.0105	364.131	1	5
	255	O=C(/C=C/c1ccc(OCc2ccccc2)cc1)CC(=O)/C=C/c1ccc(OCc2ccccc2)cc1	7.0995	488.199	0	4
	256	COCOc1cccc(O)c1/C=C/C(=O)CC(=O)/C=C/c1ccc(O)c(OC)c1	3.344	398.137	2	7
	257	COc1ccc(NN=C(C(=O)/C=C/c2ccc(O)c(OC)c2)C(=O)/C=C/c2ccc(O)c(OC)c2)cc1	4.4565	502.174	3	9
	258	COc1cc(/C=C/C(=O)CC(=O)/C=C/c2ccc(OC(=O)[C@@H](N)C(C)C)c(OC)c2)ccc1O	3.553	467.194	2	8
	259	O=C(/C=C/c1ccc2c(c1)OCO2)CC(=O)/C=C/c1ccc2c(c1)OCO2	3.3989	364.095	0	6
	260	COc1ccc(/C=C/C(=O)CC(=O)/C=C/c2ccc(O)c(O)c2)cc1	3.3613	338.115	2	5
	261	COc1cc(/C=C/C(=O)CC(=O)/C=C/c2ccc(O)cc2Cl)ccc1O	4.0147	372.077	2	5
	262	O=C(/C=C/c1ccccc1)CC(=O)/C=C/c1ccccc1	3.9415	276.115	0	2
	263	C=CC(=O)NC(c1ccccc1)C(C(=O)/C=C/c1cccc(O)c1)C(=O)/C=C/c1cccc(O)c1	4.6223	467.173	3	5
	264	O=C(/C=C/c1ccc(O)cc1)CC(=O)/C=C/c1cccc(O)c1O	3.0583	324.1	3	5
	265	O=C(/C=C/c1ccc(O)cc1)CC(=O)/C=C/c1cc(O)ccc1O	3.0583	324.1	3	5
	266	COc1cc(/C=C/C(=O)CC(=O)/C=C/c2cccc(O)c2OC)ccc1O	3.3699	368.126	2	6
	267	O=C(/C=C/c1ccc(O)c([N+](=O)[O-])c1)CC(=O)/C=C/c1ccc(O)c([N+](=O)[O-])c1	3.1691	398.075	2	8
	268	COc1cccc(C=C(C(=O)/C=C/c2ccc(O)c(OC)c2)C(=O)/C=C/c2ccc(O)c(OC)c2)c1	5.072	486.168	2	7
	269	COc1ccc(/C=C/C(=O)C2(C(=O)/C=C/c3ccc(OC)c(OC)c3)CCCCC2)cc1OC	5.5363	464.22	0	6
	270	COc1cc(/C=C/C(=O)CC(=O)/C=C/c2cc(C)c(O)c(OC)c2)cc(C)c1O	3.98674	396.157	2	6
	271	CCCN(CCC)C(=O)c1cccc(/C=C/C(=O)CC(=O)/C=C/c2ccc(O)cc2)c1	4.9093	419.21	1	4
	272	COc1cc(/C=C/C(=O)CC(=O)/C=C/c2cc(O)ccc2[N+](=O)[O-])ccc1O	3.2695	383.101	2	7
	273	O=C(/C=C/c1ccc(O)c(Br)c1)CC(=O)/C=C/c1ccc(O)c(Br)c1	4.8777	463.926	2	4
	274	COc1cc(/C=C/C(=O)CC(=O)/C=C/c2cccc3ccccc23)ccc1O	4.8089	372.136	1	4
	275	CCOC(=O)CCC(F)(C(=O)/C=C/c1ccc(O)c(OC)c1)C(=O)/C=C/c1ccc(O)c(OC)c1	4.0314	486.169	2	8
	276	COc1cc(O)cc(/C=C/C(=O)CC(=O)/C=C/c2cc(O)cc(OC)c2)c1	3.3699	368.126	2	6
	277	COc1ccc(/C=C/C(=O)C(=CO)C(=O)/C=C/c2ccc(OC)c(OC)c2)cc1OC	4.0277	424.152	1	7
	278	Cc1ccc(/C=C/C(=O)CC(=O)/C=C/c2ccc(C)cc2)cc1	4.55834	304.146	0	2
	279	COc1cc(/C=C/C(=O)CC(=O)/C=C/c2ccc(OC(=O)CN)c(OC)c2)ccc1OC(=O)CN	1.6869	482.169	2	10
	280	C=CCOc1ccc(/C=C/C(=O)CC(=O)/C=C/c2ccc(O)c(OC)c2)cc1OC	4.2291	408.157	1	6
	281	O=C(/C=C/c1cccc([N+](=O)[O-])c1)CC(=O)/C=C/c1cccc([N+](=O)[O-])c1	3.7579	366.085	0	6
	282	O=C(/C=C/c1cc(O)ccc1O)CC(=O)/C=C/c1cccc(O)c1O	2.7639	340.095	4	6
	283	O=C(/C=C/c1ccc(O)c(OC(F)(F)F)c1)C(CCOCCO)C(=O)/C=C/c1ccc(O)c(OC(F)(F)F)c1	4.775	564.122	3	8
	284	O=C(/C=C/c1cc(O)c(O)c(O)c1)CC(=O)/C=C/c1cc(O)c(O)c(O)c1	2.1751	372.084	6	8
	285	CC(=O)Oc1ccc(/C=C/C(=O)CC(=O)/C=C/c2ccc(OC(C)=O)cc2)cc1	3.7921	392.126	0	6
	286	COc1ccc(/C=C/C(=O)CC(=O)/C=C/c2cc(OC)c(OC)c(OC)c2)cc1O	3.6815	412.152	1	7
	287	O=C(/C=C/c1ccc(O)cc1)CC(=O)/C=C/c1cc(OCc2ccccc2)ccc1-c1ccccc1	6.8931	474.183	1	4
	288	O=C(/C=C/c1ccccc1)C(Cc1ccccc1)(Cc1ccccc1)C(=O)/C=C/c1ccccc1	7.0232	456.209	0	2
	289	COc1cc(/C=C/C(=O)CC(=O)/C=C/c2cc(OC)cc(OC)c2)cc(OC)c1	3.9759	396.157	0	6
	290	O=C(/C=C/c1ccco1)CC(=O)/C=C/c1ccco1	3.1275	256.074	0	4
	291	CNc1ccc(/C=C/C(=O)CC(=O)/C=C/c2ccc(NC)c(C(F)(F)F)c2)cc1C(F)(F)F	6.0625	470.143	2	4
	292	CN(C)c1ccc(/C=C/C(=O)CC(=O)/C=C/c2ccc(O)cc2)c(Cl)c1	4.3665	369.113	1	4
	293	COc1ccc(/C=C/C(=O)C(F)(F)C(=O)/C=C/c2ccc(OC)c(OC)c2)cc1OC	4.2211	432.138	0	6
	294	COc1ccc(/C=C/C(=O)C(=Cc2ccc(C)o2)C(=O)/C=C/c2ccc(OC)c(OC)c2)cc1OC	5.57082	488.183	0	7
	295	COC(=O)CC(C(=O)/C=C/c1ccc(O)c(OC(F)(F)F)c1)C(=O)/C=C/c1ccc(O)c(OC(F)(F)F)c1	4.9391	548.091	2	8
	296	COc1cc(/C=C/C(=O)C(=Cc2ccc(O)c(O)c2)C(=O)/C=C/c2ccc(O)c(OC)c2)ccc1O	4.4746	488.147	4	8
	297	CCOC(=O)CCC(C(=O)/C=C/c1ccc(O)c(OC)c1)C(=O)/C=C/c1ccc(O)c(OC)c1	3.9393	468.178	2	8
	298	CCOC(=O)/C=C/C(C(=O)/C=C/c1ccc(OC)c(OC)c1)C(=O)/C=C/c1ccc(OC)c(OC)c1	4.3213	494.194	0	8
	299	COc1ccc(/C=C/C(=O)C(/C=C/C(N)=O)C(=O)/C=C/c2ccc(OC)c(OC)c2)cc1OC	3.2435	465.179	1	7
	300	N#Cc1cccc(/C=C/C(=O)CC(=O)/C=C/c2ccc(O)c(O)c2)c1	3.22438	333.1	2	5
	301	CC(C(=O)/C=C/c1ccc(O)c(OC(F)(F)F)c1)C(=O)/C=C/c1ccc(O)c(OC(F)(F)F)c1	5.3959	490.085	2	6
	302	CCCOc1ccc(/C=C/C(=O)CC(=O)/C=C/c2ccc(O)c(OC)c2)cc1OC	4.4531	410.173	1	6
	303	COc1cc(/C=C/C(=O)CC(=O)/C=C/c2ccc(N(C)C)cc2[N+](=O)[O-])ccc1O	3.6299	410.148	1	7
	304	COc1ccc(/C=C/C(=O)CC(=O)/C=C/c2ccc(OC)cc2OC)c(OC)c1	3.9759	396.157	0	6
	305	CCOC(O)=C(C(=O)/C=C/c1ccc(O)c(OC)c1)C(=O)/C=C/c1ccc(O)c(OC)c1	3.7859	440.147	3	8
	306	COc1cc(/C=C/C(=O)CC(=O)/C=C/c2cncc(C(F)(F)F)c2)ccc1O	4.0695	391.103	1	5
	307	COc1cc(/C=C/C(=O)CC(=O)/C=C/c2ccc(OC(=O)CN)c(OC)c2)ccc1O	2.5284	425.147	2	8
	308	COc1ccc(O)cc1/C=C/C(=O)CC(=O)/C=C/c1cc(O)ccc1OC	3.3699	368.126	2	6
	309	CCOC(=O)CCC(C(=O)/C=C/c1ccc(OC)c(OC)c1)C(=O)/C=C/c1ccc(OC)c(OC)c1	4.5453	496.21	0	8
	310	O=C(/C=C/c1cccc(C(F)(F)F)c1)CC(=O)/C=C/c1cccc(C(F)(F)F)c1	5.9791	412.09	0	2
	311	CCO/C(O)=C/C=C(C(=O)/C=C/c1ccc(O)c(OC)c1)C(=O)/C=C/c1ccc(O)c(OC)c1	4.3421	466.163	3	8
	312	COc1ccc(/C=C/C(=O)C(/C=C/CO)C(=O)/C=C/c2ccc(OC)c(OC)c2)cc1OC	3.7505	452.183	1	7
	313	COc1cc(/C=C/C(=O)C(=NNc2ccc(C)cc2)C(=O)/C=C/c2ccc(O)c(OC)c2)ccc1O	4.75632	486.179	3	8
	314	CC(C)(C(=O)/C=C/c1ccccc1C(F)(F)F)C(=O)/C=C/c1ccccc1C(F)(F)F	6.6152	440.121	0	2
	315	COc1ccc(/C=C/C(=O)C(=Cc2ccc(O)c(OC)c2)C(=O)/C=C/c2ccc(OC)cc2)cc1	5.3664	470.173	1	6
	316	COC(=O)CCC(C(=O)/C=C/c1ccc(O)c(OC(F)(F)F)c1)C(=O)/C=C/c1ccco1	4.318	452.108	1	7
	317	COc1cc(/C=C/C(=O)C(=NNc2ccc([N+](=O)[O-])cc2)C(=O)/C=C/c2ccc(O)c(OC)c2)ccc1O	4.3561	517.149	3	10

## Sheet: Supp Table 2
	Supplementary table 2. Top-100 curcumin derivatives with lower docking score toward HER2 WT
	No	Chembl ID	SMILES	Docking Score
	1	CHEMBL1077035	O=C(O)C(NC(=O)c1ccc(NCc2nc3C(=O)NC(N)=Nc3nc2)cc1)CCC(=O)OCCC(C(=O)/C=C/c1cc(OC)c(O)cc1)C(=O)/C=C/c1cc(OC)c(O)cc1	-11.464
	2	CHEMBL3598000	O=C(/C=C/c1cc(OC)c(OC(=O)c2c(Nc3c(C)c(C)ccc3)cccc2)cc1)CC(=O)/C=C/c1cc(OC)c(O)cc1	-8.9509
	3	CHEMBL450381	O=C(/C=C/c1cc(O)c(O[C@H]2[C@H](O)[C@@H](O)[C@H](O)[C@@H](CO)O2)cc1)CC(=O)/C=C/c1cc(O)c(O[C@H]2[C@H](O)[C@@H](O)[C@H](O)[C@@H](CO)O2)cc1	-9.70886
	4	CHEMBL3598016	O=C(Oc1c(OC)cc(/C=C/C(=O)CC(=O)/C=C/c2cc(OC)c(OC(=O)CCc3oc(c(-c4ccccc4)n3)-c3ccccc3)cc2)cc1)CCc1oc(c(-c2ccccc2)n1)-c1ccccc1	-8.70176
	5	CHEMBL3598018	O=C(/C=C/c1cc(OC)c(OC(=O)c2c(OC(=O)c3c(O)cccc3)cccc2)cc1)CC(=O)/C=C/c1cc(OC)c(OC(=O)c2c(OC(=O)c3c(O)cccc3)cccc2)cc1	-10.6294
	6	CHEMBL3558376	O=C(/C=C/c1cc(OC)c(OCCCCC[n+]2ccccc2)cc1)CC(=O)/C=C/c1cc(OC)c(O)cc1	-9.15451
	7	CHEMBL4802943	[P+](CCCOc1c(OC)cc(/C=C/C(=O)CC(=O)/C=C/c2cc(OC)c(O)cc2)cc1)(c1ccccc1)(c1ccccc1)c1ccccc1	-8.94341
	8	CHEMBL3597993	O=C(/C=C/c1cc(OC)c(OC(=O)c2c(OC(=O)C)cccc2)cc1)CC(=O)/C=C/c1cc(OC)c(O)cc1	-8.87415
	9	CHEMBL3758528	O=C(/C=C/c1cc(OC)c(OC/C=C(\C)/C)cc1)C(C(=O)/C=C/c1cc(OC)c(OC/C=C(\C)/C)cc1)C/C=C(\C)/C	-9.10491
	10	CHEMBL2064003	O=C(/C(/C(=O)/C=C/c1c(OC)ccc(OC)c1)=C\c1cc(OC)c(O)c(OC)c1)/C=C/c1c(OC)ccc(OC)c1	-8.96421
	11	CHEMBL2260090	ClCCNCC(=O)Oc1c(OC)cc(/C=C/C(=O)CC(=O)/C=C/c2cc(OC)c(OC(=O)CNCCCl)cc2)cc1	-9.33683
	12	CHEMBL3758791	O=C(/C=C/c1cc(OC)c(OC/C=C(\CC/C=C(\C)/C)/C)cc1)CC(=O)/C=C/c1cc(OC)c(O)cc1	-9.13588
	13	CHEMBL2260076	O=C(Oc1c(OC)cc(/C=C/C(=O)CC(=O)/C=C/c2cc(OC)c(OC(=O)CCNc3sc(C)nn3)cc2)cc1)CCNc1sc(C)nn1	-10.1987
	14	CHEMBL3598015	O=C(Oc1c(OC)cc(/C=C/C(=O)CC(=O)/C=C/c2cc(OC)c(OC(=O)[C@H](C)c3cc4c(cc(OC)cc4)cc3)cc2)cc1)[C@H](C)c1cc2c(cc(OC)cc2)cc1	-9.37912
	15	CHEMBL2063999	O=C(/C(/C(=O)/C=C/c1c(OC)ccc(OC)c1)=C\c1cc(OC)c(O)cc1)/C=C/c1c(OC)ccc(OC)c1	-9.05625
	16	CHEMBL2064107	Brc1c(O)c(OC)cc(/C=C(\C(=O)/C=C/c2c(OC)cc(OC)cc2OC)/C(=O)/C=C/c2c(OC)cc(OC)cc2OC)c1	-9.42508
	17	CHEMBL2260081	ClCCNCC(=O)Oc1c(OCC)cc(/C=C/C(=O)CC(=O)/C=C/c2cc(OCC)c(OC(=O)CNCCCl)cc2)cc1	-9.54031
	18	CHEMBL1088293	O=C(/C=C/c1ccc(OC(=O)c2ccccc2)cc1)CC(=O)/C=C/c1ccc(OC(=O)c2ccccc2)cc1	-8.97708
	19	CHEMBL4300150	O=C(/C=C/c1cc(OC)c(OCCOCCN)cc1)CC(=O)/C=C/c1cc(OC)c(OCCOCCN)cc1	-9.18416
	20	CHEMBL2259878	O=C(Oc1c(OC)cc(/C=C/C(=O)CC(=O)/C=C/c2cc(OC)c(OC(=O)CCCCCC)cc2)cc1)CCCCCC	-9.12757
	21	CHEMBL3827917	O=C(O)[C@@H](NC(=O)COc1c(OC)cc(/C=C/C(=O)CC(=O)/C=C/c2cc(OC)c(O)cc2)cc1)CCCCN	-8.92006
	22	CHEMBL3759749	O=C(/C=C/c1cc(OC)c(OC/C=C(\CC/C=C(\CC/C=C(\C)/C)/C)/C)cc1)CC(=O)/C=C/c1cc(OC)c(OC/C=C(\CC/C=C(\CC/C=C(\C)/C)/C)/C)cc1	-9.45939
	23	CHEMBL1077099	O=C(/C=C/c1cc(OC)c(OC(=O)c2ccccc2)cc1)CC(=O)/C=C/c1cc(OC)c(OC(=O)c2ccccc2)cc1	-9.06118
	24	CHEMBL4098212	O=C(Oc1c(OC)cc(/C=C/C(=O)C(C(=O)/C=C/c2cc(OC)c(OC(=O)C(CO)(CO)C)cc2)(CC)CC)cc1)C(CO)(CO)C	-9.75226
	25	CHEMBL2064002	Brc1c(O)c(OC)cc(/C=C(\C(=O)/C=C/c2c(OC)ccc(OC)c2)/C(=O)/C=C/c2c(OC)ccc(OC)c2)c1	-8.91475
	26	CHEMBL2064106	Fc1c(O)ccc(/C=C(\C(=O)/C=C/c2c(OC)cc(OC)cc2OC)/C(=O)/C=C/c2c(OC)cc(OC)cc2OC)c1	-9.81097
	27	CHEMBL3598007	Clc1c(Nc2c(CC(=O)Oc3c(OC)cc(/C=C/C(=O)CC(=O)/C=C/c4cc(OC)c(OC(=O)Cc5c(Nc6c(Cl)cccc6Cl)cccc5)cc4)cc3)cccc2)c(Cl)ccc1	-10.7538
	28	CHEMBL3598002	O=C(Oc1c(OC)cc(/C=C/C(=O)CC(=O)/C=C/c2cc(OC)c(O)cc2)cc1)CCc1oc(c(-c2ccccc2)n1)-c1ccccc1	-9.44806
	29	CHEMBL3827366	O=C(O)[C@@H](NC(=O)COc1c(OC)cc(/C=C/C(=O)CC(=O)/C=C/c2cc(OC)c(O)cc2)cc1)CCCCNC(=O)[C@@H](NC(=O)[C@@H](NC(=O)[C@@H]1CNCC1)C)CCCCN	-10.3758
	30	CHEMBL4299939	O=C(/C=C/c1cc(OCc2ccccc2)c(OCCCN)cc1)CC(=O)/C=C/c1cc(OCc2ccccc2)c(OCCCN)cc1	-9.2898
	31	CHEMBL2260082	ClCCN(CC(=O)Oc1c(OCC)cc(/C=C/C(=O)CC(=O)/C=C/c2cc(OCC)c(OC(=O)CN(CCCl)CCCl)cc2)cc1)CCCl	-9.56722
	32	CHEMBL2064000	O=C(/C(/C(=O)/C=C/c1c(OC)ccc(OC)c1)=C\c1cc(OC)c(OC)cc1)/C=C/c1c(OC)ccc(OC)c1	-9.47049
	33	CHEMBL2260092	O=C(Oc1c(OC)cc(/C=C/C(=O)CC(=O)/C=C/c2cc(OC)c(OC(=O)CNCCN(C)C)cc2)cc1)CNCCN(C)C	-10.2721
	34	CHEMBL2260072	O=C(/C=C/c1cc(OCC)c(OC(=O)c2sccc2)cc1)CC(=O)/C=C/c1cc(OCC)c(OC(=O)c2sccc2)cc1	-9.70894
	35	CHEMBL2260079	O=C(Oc1c(OCC)cc(/C=C/C(=O)CC(=O)/C=C/c2cc(OCC)c(OC(=O)CNc3sc4c(n3)ccc(OC)c4)cc2)cc1)CNc1sc2c(n1)ccc(OC)c2	-9.6858
	36	CHEMBL2063994	O=C(/C(/C(=O)/C=C/c1c(OC)c(OC)ccc1)=C\c1c(OC)c(OC)ccc1)/C=C/c1c(OC)c(OC)ccc1	-8.89896
	37	CHEMBL2260077	ClCCNCCC(=O)Oc1c(OC)cc(/C=C/C(=O)CC(=O)/C=C/c2cc(OC)c(OC(=O)CCNCCCl)cc2)cc1	-9.43085
	38	CHEMBL3597997	FC(F)(F)c1cc(Nc2c(C(=O)Oc3c(OC)cc(/C=C/C(=O)CC(=O)/C=C/c4cc(OC)c(O)cc4)cc3)cccc2)ccc1	-9.28529
	39	CHEMBL2260089	O=C(Oc1c(OC)cc(/C=C/C(=O)CC(=O)/C=C/c2cc(OC)c(OC(=O)CNc3sc(C)nn3)cc2)cc1)CNc1sc(C)nn1	-10.1299
	40	CHEMBL2259875	O=C(Oc1c(OCC)cc(/C=C/C(=O)CC(=O)/C=C/c2cc(OCC)c(OC(=O)CCNCCN(CC)CC)cc2)cc1)CCNCCN(CC)CC	-9.80431
	41	CHEMBL212610	O=C(/C(/C(=O)/C=C/c1cc(OC)c(OC2OCCCC2)cc1)=C\C=C(/OCC)\O)/C=C/c1cc(OC)c(OC2OCCCC2)cc1	-10.2018
	42	CHEMBL508738	O=C(/C=C/c1ccc(O[C@H]2[C@H](O)[C@@H](O)[C@H](O)[C@@H](CO)O2)cc1)CC(=O)/C=C/c1ccc(O[C@H]2[C@H](O)[C@@H](O)[C@H](O)[C@@H](CO)O2)cc1	-9.16657
	43	CHEMBL4537307	O=C(/C=C/c1cc(OC)c(O[C@H]2[C@H](O)[C@@H](O)[C@H](O)[C@@H](CO)O2)cc1)CC(=O)/C=C/c1cc(OC)c(O[C@H]2[C@H](O)[C@@H](O)[C@H](O)[C@@H](CO)O2)cc1	-9.68433
	44	CHEMBL3598008	Fc1c(-c2cc(O)c(C(=O)Oc3c(OC)cc(/C=C/C(=O)CC(=O)/C=C/c4cc(OC)c(OC(=O)c5c(O)cc(-c6c(F)cc(F)cc6)cc5)cc4)cc3)cc2)ccc(F)c1	-9.94333
	45	CHEMBL3598010	FC(F)(F)c1cc(Nc2c(C(=O)Oc3c(OC)cc(/C=C/C(=O)CC(=O)/C=C/c4cc(OC)c(OC(=O)c5c(Nc6cc(C(F)(F)F)ccc6)cccc5)cc4)cc3)cccc2)ccc1	-10.6145
	46	CHEMBL2260088	O=C(Oc1c(OC)cc(/C=C/C(=O)CC(=O)/C=C/c2cc(OC)c(OC(=O)CNc3sc4c(n3)ccc(OC)c4)cc2)cc1)CNc1sc2c(n1)ccc(OC)c2	-10.033
	47	CHEMBL2260080	O=C(Oc1c(OCC)cc(/C=C/C(=O)CC(=O)/C=C/c2cc(OCC)c(OC(=O)CNc3sc(C)nn3)cc2)cc1)CNc1sc(C)nn1	-9.56871
	48	CHEMBL2064108	O=C(/C(/C(=O)/C=C/c1c(OC)cc(OC)cc1OC)=C\c1cc(OC)c(O)c(OC)c1)/C=C/c1c(OC)cc(OC)cc1OC	-9.50885
	49	CHEMBL3758656	O=C(/C=C/c1cc(OC)c(OC/C=C(\CC/C=C(\C)/C)/C)cc1)C(C(=O)/C=C/c1cc(OC)c(OC/C=C(\CC/C=C(\C)/C)/C)cc1)C/C=C(\CC/C=C(\C)/C)/C	-11.5176
	50	CHEMBL1800975	O=C(/C(/C(=O)/C=C/c1cc(OC)c(OC)c(OC)c1)=C\c1cc(OC)c(OC)cc1)/C=C/c1cc(OC)c(OC)c(OC)c1	-9.37018
	51	CHEMBL3746241	O=C(/C(/C(=O)/C=C/c1cc(OC)c(O)cc1)=C\c1cc2C(=O)N(C(=O)c2cc1)C1C(=O)NC(=O)CC1)/C=C/c1cc(OC)c(O)cc1	-9.18674
	52	CHEMBL3598014	O=C(/C=C/c1cc(OC)c(OC(=O)c2c(Nc3c(C)c(C)ccc3)cccc2)cc1)CC(=O)/C=C/c1cc(OC)c(OC(=O)c2c(Nc3c(C)c(C)ccc3)cccc2)cc1	-10.0827
	53	CHEMBL455159	O=C(Oc1c(OC)cc(/C=C/C(=O)CC(=O)/C=C/c2cc(OC)c(OC(=O)[C@@H](N)C(C)C)cc2)cc1)[C@@H](N)C(C)C	-8.86642
	54	CHEMBL3827698	O=C(O)[C@@H](NC(=O)COc1c(OC)cc(/C=C/C(=O)CC(=O)/C=C/c2cc(OC)c(OC)cc2)cc1)CCCCN	-8.87809
	55	CHEMBL3759699	O=C(C(C(=O)/C=C/c1cc(OC)c(OC/C=C(\CC/C=C(\C)/C)/C)cc1)(C/C=C(\CC/C=C(\C)/C)/C)C/C=C(\CC/C=C(\C)/C)/C)/C=C/c1cc(OC)c(OC/C=C(\CC/C=C(\C)/C)/C)cc1	-10.9522
	56	CHEMBL3759699	O=C(/C=C/c1cc(C(C)(C)C)c(O)c(C(C)(C)C)c1)CC(=O)/C=C/c1cc(C(C)(C)C)c(O)c(C(C)(C)C)c1	-9.19664
	57	CHEMBL2259872	O=C(Oc1c(OCC)cc(/C=C/C(=O)CC(=O)/C=C/c2cc(OCC)c(OC(=O)CNCCN(CC)CC)cc2)cc1)CNCCN(CC)CC	-11.4745
	58	CHEMBL3558372	O=C(/C=C/c1cc(OC)c(OCCCCC[n+]2ccccc2)cc1)CC(=O)/C=C/c1cc(OC)c(OCCCCC[n+]2ccccc2)cc1	-10.0854
	59	CHEMBL3598011	O=C(Oc1c(OC)cc(/C=C/C(=O)CC(=O)/C=C/c2cc(OC)c(OC(=O)C(C)c3ccc(CC(C)C)cc3)cc2)cc1)C(C)c1ccc(CC(C)C)cc1	-9.70746
	60	CHEMBL4444656	O=C(/C(/C(=O)/C=C/c1cc(OC)c(O)cc1)=C\C1CCN(C(OC(C)(C)C)=O)CC1)/C=C/c1cc(OC)c(O)cc1	-8.88335
	61	CHEMBL3765149	O=C(/C=C/c1cc(OC)c(OCCN2CCN(Cc3ccc(-c4oc(-c5cc(Nc6nc(-c7cnccc7)ccn6)c(C)cc5)nn4)cc3)CC2)cc1)CC(=O)/C=C/c1cc(OC)c(O)cc1	-10.1332
	62	CHEMBL2063997	O=C(/C(/C(=O)/C=C/c1c(OC)c(OC)ccc1)=C\c1c(OC)c(OC)c(OC)cc1)/C=C/c1c(OC)c(OC)ccc1	-9.27672
	63	CHEMBL4300045	O=C(/C=C/c1cc(OCCN)c(OCCN)c(OCCN)c1)CC(=O)/C=C/c1cc(OCCN)c(OCCN)c(OCCN)c1	-9.54523
	64	CHEMBL3598019	Clc1c(C)c(Nc2c(C(=O)Oc3c(OC)cc(/C=C/C(=O)CC(=O)/C=C/c4cc(OC)c(OC(=O)c5c(Nc6c(C)c(Cl)ccc6)cccc5)cc4)cc3)cccc2)ccc1	-9.40117
	65	CHEMBL1077036	O=C(O)C(NC(=O)c1ccc(NCc2nc3C(=O)NC(N)=Nc3nc2)cc1)CCC(=O)OCCOc1c(OC)cc(/C=C/C(=O)CC(=O)/C=C/c2cc(OC)c(O)cc2)cc1	-9.39491
	66	CHEMBL2397422	O=[N+]([O-])c1cc(-c2c(/C=C(\C(=O)/C=C/c3cc(OC)c(O)cc3)/C(=O)/C=C/c3cc(OC)c(O)cc3)cn(-c3ccccc3)n2)ccc1	-9.1872
	67	CHEMBL1800964	O=C(/C(/C(=O)/C=C/c1cc(OC)c(OC)cc1)=C\c1cc(OC)c(OC)c(OC)c1)/C=C/c1cc(OC)c(OC)cc1	-9.27477
	68	CHEMBL3827416	O=C(O)[C@@H](NC(=O)COc1c(OC)cc(/C=C/C(=O)CC(=O)/C=C/c2cc(OC)c(OC)cc2)cc1)CCCCNC(=O)[C@@H](NC(=O)[C@@H](NC(=O)[C@@H]1CNCC1)C)CCCCN	-10.2491
	69	CHEMBL541222	O=C(/C(/C(=O)/C=C/C=1C(C)(C)CCCC=1C)=C\c1cc(OCC)c(OCC)cc1)/C=C/c1cc(OCC)c(OCC)cc1	-9.44678
	70	CHEMBL2260091	ClCCN(CC(=O)Oc1c(OC)cc(/C=C/C(=O)CC(=O)/C=C/c2cc(OC)c(OC(=O)CN(CCCl)CCCl)cc2)cc1)CCCl	-9.07722
	71	CHEMBL3598012	Clc1ccc(C(=O)n2c(C)c(CC(=O)Oc3c(OC)cc(/C=C/C(=O)CC(=O)/C=C/c4cc(OC)c(OC(=O)Cc5c(C)n(C(=O)c6ccc(Cl)cc6)c6c5cc(OC)cc6)cc4)cc3)c3c2ccc(OC)c3)cc1	-9.14394
	72	CHEMBL2397432	O=C(/C(/C(=O)/C=C/c1cc(OC)c(O)cc1)=C\c1c(-c2c(O)cccc2)nn(-c2ccccc2)c1)/C=C/c1cc(OC)c(O)cc1	-9.26866
	73	CHEMBL3598006	O=C(/C=C/c1cc(OC)c(OC(=O)c2c(OC(=O)C)cccc2)cc1)CC(=O)/C=C/c1cc(OC)c(OC(=O)c2c(OC(=O)C)cccc2)cc1	-9.25243
	74	CHEMBL2063996	Brc1c(O)c(OC)cc(/C=C(\C(=O)/C=C/c2c(OC)c(OC)ccc2)/C(=O)/C=C/c2c(OC)c(OC)ccc2)c1	-9.08231
	75	CHEMBL558067	O=C(/C(/C(=O)/C=C/C=1C(C)(C)CCCC=1C)=C\c1cc(OC)c(O)c(OC)c1)/C=C/c1cc(OC)c(O)c(OC)c1	-9.28434
	76	CHEMBL3598009	O=C(Oc1c(OC)cc(/C=C/C(=O)CC(=O)/C=C/c2cc(OC)c(OC(=O)CC3(CC)OCCc4c5c(c(CC)ccc5)[nH]c34)cc2)cc1)CC1(CC)OCCc2c3c(c(CC)ccc3)[nH]c12	-9.66999
	77	CHEMBL4088696	O=C(Oc1c(OC)cc(/C=C/C(=O)C(C(=O)/C=C/c2cc(OC)c(OC(=O)C(CO)(CO)C)cc2)(C)C)cc1)C(CO)(CO)C	-9.10242
	78	CHEMBL444980	O=C(Oc1c(OC)cc(/C=C/C(=O)CC(=O)/C=C/c2cc(OC)c(OC(=O)[C@@H](N)CCC(=O)O)cc2)cc1)[C@@H](N)CCC(=O)O	-10.2566
	79	CHEMBL4087450	O=C(/C(/C(=O)/C=C/c1cc(OCC)c(O)cc1)=C\c1cc(OCC)c(O)cc1)/C=C/c1cc(OCC)c(O)cc1	-9.12395
	80	CHEMBL3667025	FC(F)(F)Oc1c(O)ccc(/C=C/C(=O)C(C(=O)/C=C/c2cc(OC(F)(F)F)c(O)cc2)CCC(=O)OC(C)(C)C)c1	-8.91507
	81	CHEMBL1800974	O=C(/C(/C(=O)/C=C/c1cc(OC)c(OC)cc1)=C\c1c(OC)c(OC)ccc1)/C=C/c1cc(OC)c(OC)cc1	-9.37714
	82	CHEMBL2259876	S(=O)(=O)(N)c1ccc(NCC(=O)Oc2c(OC)cc(/C=C/C(=O)CC(=O)/C=C/c3cc(OC)c(OC(=O)CNc4ccc(S(=O)(=O)N)cc4)cc3)cc2)cc1	-10.2654
	83	CHEMBL1091724	O=C(Oc1c(OC)cc(/C=C/C(=O)CC(=O)/C=C/c2cc(OC)c(OC(=O)[C@@H](N)CC(=O)O)cc2)cc1)[C@@H](N)CC(=O)O	-8.97903
	84	CHEMBL3758432	O=C(C(C(=O)/C=C/c1cc(OC)c(OC/C=C(\C)/C)cc1)(C/C=C(\C)/C)C/C=C(\C)/C)/C=C/c1cc(OC)c(OC/C=C(\C)/C)cc1	-9.49989
	85	CHEMBL1253958	O=C(/C=C/c1cc(OC)c(OCCCCC)cc1)CC(=O)/C=C/c1cc(OC)c(OCCCCC)cc1	-9.59552
	86	CHEMBL4079269	O=C(Oc1c(OC)cc(/C=C/C(=O)C(C#CCO)(C#CCO)C(=O)/C=C/c2cc(OC)c(OC(=O)C(CO)(CO)C)cc2)cc1)C(CO)(CO)C	-9.74854
	87	CHEMBL4640876	O=C(O[C@H]1[C@H](C)[C@H]2[C@@]34OO[C@@](C)(O[C@H]3O1)CC[C@H]4[C@H](C)CC2)CCC(=O)Oc1c(OC)cc(/C=C/C(=O)CC(=O)/C=C/c2cc(OC)c(O)cc2)cc1	-9.49036
	88	CHEMBL2259874	O=C(Oc1c(OCC)cc(/C=C/C(=O)CC(=O)/C=C/c2cc(OCC)c(OC(=O)CCNCCN(C)C)cc2)cc1)CCNCCN(C)C	-10.0948
	89	CHEMBL4639879	O=C(C(C(=O)/C=C/c1cc(OC)c(OCC(=O)OC)cc1)(CC(=O)OC)CC(=O)OC)/C=C/c1cc(OC)c(OCC(=O)OC)cc1	-9.06458
	90	CHEMBL4165877	O=C(/C=C/c1cc(OC)c(OCc2c(C)nc(C)c(C)n2)cc1)CC(=O)/C=C/c1cc(OC)c(OCc2c(C)nc(C)c(C)n2)cc1	-9.05718
	91	CHEMBL2392187	O=C(/C=C/c1cc(OC)c(O)c(C/C=C(\C)/C)c1)CC(=O)/C=C/c1cc(OC)c(O)c(C/C=C(\C)/C)c1	-9.33403
	92	CHEMBL2260073	O=C(Oc1c(OC)cc(/C=C/C(=O)CC(=O)/C=C/c2cc(OC)c(OC(=O)CNCCN(CC)CC)cc2)cc1)CNCCN(CC)CC	-9.39647
	93	CHEMBL2260075	O=C(Oc1c(OC)cc(/C=C/C(=O)CC(=O)/C=C/c2cc(OC)c(OC(=O)CCNc3sc4c(n3)ccc(OC)c4)cc2)cc1)CCNc1sc2c(n1)ccc(OC)c2	-9.42579
	94	CHEMBL1800976	O=C(/C(/C(=O)/C=C/c1cc(OC)c(OC)cc1)=C\c1c(OC)ccc(OC)c1)/C=C/c1cc(OC)c(OC)cc1	-8.938
	95	CHEMBL211812	FC(C(=O)/C=C/c1cc(OC)c(OC2OCCCC2)cc1)(C(=O)/C=C/c1cc(OC)c(OC2OCCCC2)cc1)CCC(=O)OCC	-9.82298
	96	CHEMBL448824	O=C(Oc1c(OC)cc(/C=C/C(=O)CC(=O)/C=C/c2cc(OC)c(OC(=O)/C=C/C=C/c3cc(O)c(O)cc3)cc2)cc1)/C=C/C=C/c1cc(O)c(O)cc1	-9.24333
	97	CHEMBL3597995	Fc1c(-c2cc(O)c(C(=O)Oc3c(OC)cc(/C=C/C(=O)CC(=O)/C=C/c4cc(OC)c(O)cc4)cc3)cc2)ccc(F)c1	-9.50089
	98	CHEMBL473041	O=C(/C=C/c1cc(OC)c(O)c(C(/C=C/c2cc(OC)c(OC)cc2)C)c1)CC(=O)/C=C/c1cc(OC)c(O)cc1	-8.94995
	99	CHEMBL450047	O=C(/C=C/c1cc(OC)c(O)c(C(/C=C/c2c(OC)cc(OC)c(OC)c2)C)c1)CC(=O)/C=C/c1cc(OC)c(O)cc1	-9.37303
	100	CHEMBL378846	O=C(/C(/C(=O)/C=C/c1cc(OC)c(O)cc1)=C\C=C(/OCC)\O)/C=C/c1cc(OC)c(O)cc1	-9.11455

## Sheet: Supp Table 3
	Supplementary table 3. Selected RMSD, RMSF, Rg, and SASA value of Lapatinib and Curcumin Derivatives in complex with HER2 L755S, HER2 T798I, and HER2 T798M
	HER2 L755S*
	Compound	RMSD**	RMSF***	Rg**	SASA**
	HER2 L755S	2.5963 ± 0.5146	2.5421 ± 0.5272	31.1379 ± 0.4037	397.5591 ± 31.4130
	HER2 L755S+CHEMBL3758656	3.7323 ± 0.5287	1.7435 ± 0.6670	31.8764 ± 0.3236	377.8879 ± 28.0848
	HER2 L755S+CHEMBL3827366	2.7127 ± 0.4358	2.2223 ± 0.6418	31.8068 ± 0.2527	338.5619 ± 18.0597
	HER2 L755S+Lapatinib	3.8734 ± 0.5335	1.7489 ± 0.6290	31.9469 ± 0.3813	424.0151 ± 46.6045
	HER2 T798I*
	Compound	RMSD**	RMSF***	Rg**	SASA**
	HER2 T798I	3.5471 ± 0.6026	1.9927 ± 0.5325	31.5545 ± 0.2847	370.3534 ± 31.0325
	HER2 T798I+CHEMBL3758656	4.3060 ± 0.6329	1.2665 ± 0.6417	30.8208 ± 0.2307	344.0984 ± 23.4107
	HER2 T798I+CHEMBL3827366	4.8675 ± 0.9201	1.9309 ± 0.4972	32.4446 ± 0.4332	366.7163 ± 21.3381
	HER2 T798I+Lapatinib	3.8610 ± 0.5799	1.6654 ± 0.6493	31.2615 ± 0.2359	385.9371 ± 27.9364
	HER2 T798M*
	Compound	RMSD**	RMSF***	Rg**	SASA**
	HER2 T798M	2.9399 ± 0.5049	1.5769 ± 0.4454	31.7918 ± 0.2452	317.3796 ± 25.2859
	HER2 T798M+CHEMBL3758656	4.2836 ± 0.4868	2.2466 ± 0.4751	31.9298 ± 0.2576	385.2948 ± 29.9294
	HER2 T798M+CHEMBL3827366	3.8428 ± 0.5072	1.6453 ± 0.5231	32.5311 ± 0.3189	428.1876 ± 40.0778
	HER2 T798M+Lapatinib	4.8196 ± 0.5435	1.6654 ± 0.6494	31.2615 ± 0.2359	385.9371 ± 27.9364
	*Data was expressed in mean ± SD
	**The value was obtained at 10 ns simulation
	***The value was obtained at amino acid Val750
